# Supplementary material for: Effects on Dopaminergic Neurons Are Secondary in COX-Deficient Locomotor Dysfunction in Drosophila
Source: iScience. 2020 Jul 12;23(8):101362. doi: 10.1016/j.isci.2020.101362 (PMC7394922; doi:10.1016/j.isci.2020.101362)
Supplement: Table S1. Drosophila Strains Used in the Study, Related to Figures 1–9 and Transparent Methods [file mmc2.xls]

## Sheet: Sheet1
Table S1
Drosophila strains used in the study, Related to Figures 1-9 and Transparent Methods
Strain name, abbreviated genotype as used in the paper	Genotype (as quoted by stock centre or in flybase.org)	Source, including catalogue number if from stock centre	Comment	RRID and original reference, if known
elav-GAL4C155	P{GawB}elavC155	BDSC, 458	pan-neuronal driver, Chr X (abbreviated in figures as elav-GAL4)	RRID:BDSC_458
elav-GAL4C155, UAS-Dcr2	P{w[+mW.hs]=GawB}elav[C155] w[1118]; P{w[+mC]=UAS-Dcr-2.D}2	BDSC, 25750	pan-neuronal driver also expressing Dcr-2 in neurons, Chr X	RRID:BDSC_25750
w1118	w[1118]	[BDSC, 3605]	Transgenic control line; maintained long-term in the laboratory independently of BDSC	RRID:BDSC_3605
P{attP, y+, w3`}	y,w[1118];P{attP,y[+],w[3`]}	VDRC, 60100	RNAi control line (empty), landing site on Chr 2	Dietzl et al., 2007
UAS-RNAiCOX7A	Dmel\P{KK110870}VIE-260B	VDRC, 106661, KK library	RNAi line for COX7A (CG9603), Chr 2	Dietzl et al., 2007
UAS-Dcr-2 (III)	w[1118]; P{w[+mC]=UAS-Dcr-2.D}10	BDSC, 24651	Expresses Dcr-2 under UAS control, Chr 3	RRID:BDSC_24651, Dietzl et al., 2007
UAS-Dcr-2 (II)	w[1118]; P{w[+mC]=UAS-Dcr-2.D}2	BDSC, 24650	Expresses Dcr-2 under UAS control, Chr 2; used only in preliminary experiments	RRID:BDSC_24650, Dietzl et al., 2007
UAS-Apoliner	w[*]; P{w[+mC]=UAS-Apoliner}8/TM3, Sb[1]	BDSC, 32123	Reporter for apoptosis, Chr 3	RRID:BDSC_32123, Bardet et al., 2008
Ddc-GAL4	w[1118]; P{w[+mC]=Ddc-GAL4.L}4.3D	BDSC, 7010	dopaminergic + serotonergic driver, Chr 2	RRID:BDSC_7010, Li et al., 2000
TH-GAL4	P{ple-GAL4.F}3	kind gift of S. Birman	dopaminergic driver, Chr 3	RRID:BDSC_8848, Friggi-Grelin et al., 2003
TRH-GAL4	w[1118]; P{w[+mC]=Trh-GAL4.long}2	BDSC, 38388	serotonergic driver, Chr 2	RRID:BDSC_38388
Cha-GAL4	w[1118]; P{w[+mC]=ChAT-GAL4.7.4}19B/CyO, P{ry[+t7.2]=sevRas1.V12}FK	BDSC, 6798	pan-cholinergic driver, Chr 2, homozygous semilethal	RRID:BDSC_6798
acj6-GAL4	y[1] w[1118] P{w[+mW.hs]=GawB}acj6[PG63]/FM7i	BDSC, 30025	driver for cholinergic olfactory neurons, Chr X	RRID:BDSC_30025, Lee and Salvaterra, 2003
OK371	w[1118]; P{w[+mW.hs]=GawB}VGlut[OK371]	BDSC, 26160	pan-glutamatergic driver, Chr 2	RRID:BDSC_26160
D42	w[*]; P{w[+mW.hs]=GawB}D42	BDSC, 8816	motoneuron driver, Chr 3	RRID:BDSC_8816
Gad1-GAL4	P{w[+mC]=Gad1-GAL4.3.098}2/CyO	BDSC, 51630	GABAergic driver, Chr 2	RRID:BDSC_51630
Repo-GAL4	w[1118]; P{w[+m*]=GAL4}repo/TM3, Sb[1]	BDSC, 7415	glial driver, Chr 3, homozygous lethal	RRID:BDSC_7415
Tdc2-GAL4	w[*]; P{w[+mC]=Tdc2-GAL4.C}2	BDSC, 9313	octopaminergic driver, Chr 2	RRID:BDSC_9313
R55A05	w[1118]; P{y[+t7.7] w[+mC]=GMR55A05-GAL4}attP2	BDSC, 39096	driver for subset of cholinergic neurons, Chr 3	RRID:BDSC_39096, Jenett et al, 2012
R55D01	w[1118]; P{y[+t7.7] w[+mC]=GMR55D01-GAL4}attP2	BDSC, 39110	driver for subset of cholinergic neurons, Chr 3	RRID:BDSC_39110, Jenett et al, 2012
R55G11	w[1118]; P{y[+t7.7] w[+mC]=GMR55G11-GAL4}attP2	BDSC, 39132	driver for subset of cholinergic neurons, Chr 3	RRID:BDSC_39132, Jenett et al, 2012
R58E10	w[1118]; P{y[+t7.7] w[+mC]=GMR58E10-GAL4}attP2	BDSC, 39184	driver for subset of cholinergic neurons, Chr 3	RRID:BDSC_39184, Jenett et al, 2012
R59E04	w[1118]; P{y[+t7.7] w[+mC]=GMR59E04-GAL4}attP2/TM3, Sb[1]	BDSC, 48221	driver for subset of cholinergic neurons, Chr 3	RRID:BDSC_48221, Jenett et al, 2012
R59E09	w[1118]; P{y[+t7.7] w[+mC]=GMR59E09-GAL4}attP2	BDSC, 39220	driver for subset of cholinergic neurons, Chr 3	RRID:BDSC_39220, Jenett et al, 2012
R54F03	w[1118]; P{y[+t7.7] w[+mC]=GMR54F03-GAL4}attP2	BDSC, 36078	driver for subset of cholinergic neurons, Chr 3	RRID:BDSC_36078, Jenett et al, 2012
VT043788	Scer\GAL4VT043788	VDRC, 201986	driver for subset of cholinergic neurons, Chr 3	Kvon et al., 2014
VT043789	Scer\GAL4VT043789	VDRC, 200714	driver for subset of cholinergic neurons, Chr 3	Kvon et al., 2014
VT043784	Scer\GAL4VT043784	VDRC, 214074	driver for subset of cholinergic neurons, Chr 3, no longer available	Kvon et al., 2014
R50E01	w[1118]; P{y[+t7.7] w[+mC]=GMR50E01-GAL4}attP2	BDSC, 38748	driver for subset of glutamatergic neurons, Chr 3	RRID:BDSC_38748,Jenett et al, 2012
R50G08	w[1118]; P{y[+t7.7] w[+mC]=GMR50G08-GAL4}attP2	BDSC, 38760	driver for subset of glutamatergic neurons, Chr 3	RRID:BDSC_38760, Jenett et al, 2012
R51C07	w[1118]; P{y[+t7.7] w[+mC]=GMR51C07-GAL4}attP2	BDSC, 38773	driver for subset of glutamatergic neurons, Chr 3	RRID:BDSC_38773, Jenett et al, 2012
R51G05	w[1118]; P{y[+t7.7] w[+mC]=GMR51G05-GAL4}attP2	BDSC, 38797	driver for subset of glutamatergic neurons, Chr 3	RRID:BDSC_38797, Jenett et al, 2012
R51H05	w[1118]; P{y[+t7.7] w[+mC]=GMR51H05-GAL4}attP2	BDSC, 41275	driver for subset of glutamatergic neurons, Chr 3	RRID:BDSC_41275, Jenett et al, 2012
R58D11	w[1118]; P{y[+t7.7] w[+mC]=GMR58D11-GAL4}attP2	BDSC, 46407	driver for subset of glutamatergic neurons, Chr 3	RRID:BDSC_46407, Jenett et al, 2012
R52A01	w[1118]; P{y[+t7.7] w[+mC]=GMR52A01-GAL4}attP2	BDSC, 47634	driver for subset of glutamatergic neurons, Chr 3	RRID:BDSC_47634, Jenett et al, 2012
R51B08	w[1118]; P{y[+t7.7] w[+mC]=GMR51B08-GAL4}attP2/TM3, Sb[1]	BDSC, 48183	driver for subset of glutamatergic neurons, Chr 3	RRID:BDSC_48183, Jenett et al, 2012
R51C09 (R51C09-GAL4)	w[1118]; P{y[+t7.7] w[+mC]=GMR51C09-GAL4}attP2/TM3, Sb[1]	BDSC, 48185	driver for subset of glutamatergic neurons, Chr 3	RRID:BDSC_48185, Jenett et al, 2012
VT001211	Scer\GAL4VT001211	VDRC, 202324	driver for subset of glutamatergic neurons, Chr 3	Kvon et al., 2014
VT001214	Scer\GAL4VT001214	VDRC,202326	driver for subset of glutamatergic neurons, Chr 3, no longer available	Kvon et al., 2014
VT001215	P{VT001215-GAL4}attP2	VDRC, 202848	driver for subset of glutamatergic neurons, Chr 3, no longer available	Kvon et al., 2014
VT001217	Scer\GAL4VT001217	VDRC, 202327	driver for subset of glutamatergic neurons, Chr 3, no longer available	Kvon et al., 2014
UAS-Stinger (nGFP)	w[1118]; P{w[+mC]=UAS-Stinger}2	BDSC, 84277	nuclear-localized GFP reporter, Chr 2	RRID:BDSC_84277
UAS-mCD8-Cherry (III)	w[*]; P{w[+mC]=UAS-mCD8.ChRFP}3	BDSC, 27392	membrane-localized RFP reporter, Chr 3	RRID:BDSC_27392
R52A01-lexA	w[1118]; P{y[+t7.7] w[+mC]=GMR52A01-lexA}attP40/CyO	BDSC, 61553	driver for subset of glutamatergic neurons, Chr 2	RRID:BDSC_61553, Jenett et al, 2012
R59E04-lexA	w[1118]; P{y[+t7.7] w[+mC]=GMR59E04-lexA}attP40/CyO	BDSC, 54902	driver for subset of cholinergic neurons, Chr 2	RRID:BDSC_54902, Jenett et al, 2012
UAS-mCD8-RFP, LexAOP2-mCD8-GFP	y[1] w[*] P{y[+t7.7] w[+mC]=10XUAS-IVS-mCD8::RFP}attP18 P{y[+t7.7] w[+mC]=13XLexAop2-mCD8::GFP}su(Hw)attP8	BDSC, 32229	dual reporter for GAL4 and lexA drivers, Chr X	RRID:BDSC_32229, Pfeiffer et al., 2010
UAS-myrGFP.QUAS-mtdTomato-3xHA ; trans-Tango	y[1] w[*] P{y[+t7.7] w[+mC]=UAS-myrGFP.QUAS-mtdTomato-3xHA}su(Hw)attP8; P{y[+t7.7] w[+mC]=trans-Tango}attP40	BDSC, 77124		RRID:BDSC_77124, Talay et al., 2017
